# Supplementary material for: Polymorphism of BoLA-DRB3 in Semen and Its Influence on Progeny Derived from Semen with Resistance and Susceptibility to Bovine Leukemia Virus Proviral Load
Source: Pathogens. 2025 Aug 22;14(9):837. doi: 10.3390/pathogens14090837 (PMC12472290; doi:10.3390/pathogens14090837)
Supplement: Supplementary file 1 [file pathogens-14-00837-s001.zip]

Archive with 5 entries (4 files):
- Supplementary table20250817/
- Supplementary table20250817/._Supplementary table1.xlsx
- Supplementary table20250817/._Supplementary table2.xlsx
- Supplementary table20250817/Supplementary table1.xlsx
- Supplementary table20250817/Supplementary table2.xlsx
