# Supplementary material for: Polymorphism of BoLA-DRB3 in Semen and Its Influence on Progeny Derived from Semen with Resistance and Susceptibility to Bovine Leukemia Virus Proviral Load
Source: Pathogens. 2025 Aug 22;14(9):837. doi: 10.3390/pathogens14090837 (PMC12472290; doi:10.3390/pathogens14090837)
Supplement: Supplementary file 1 [file pathogens-14-00837-s001.zip › Supplementary table20250817/Supplementary table1.xlsx]

## Sheet: Sheet1
Table S1. BoLA-DRB3 alleles and proviral load (PVL) in 200 progeny samples derived from semen.
Semen No./ alleles/ susceptibility of genotype	Prgeny No.	Prgeny alleles	Susceptibility of genotype	gp51a	PVLb		Semen No./ alleles/ susceptibility of genotype	Prgeny No.	Prgeny alleles	Susceptibility of genotype	gp51	PVL		Semen No./ alleles/ susceptibility of genotype	Prgeny No.	Prgeny alleles	Susceptibility of genotype	gp51	PVL
Derived from resistant semen							S08 *016:01/*016:01 S/S	P S13	*016:01/*016:01	S/S	＋	8271.92		S104 *005:03/*005:03 N/N	P 040	*005:03/*015:01	N/N	-	0
								P S14	*011:01/*016:01	R/S	＋	40052			P 045	*016:01/*005:03	S/N	-	0
S30 *011:01/*001:01 Rc/Nd	P R01	*011:01/*007:01	R/N	-f	0		S10 *016:01/*016:01 S/S	P S04	*016:01/*005:03	S/N	-	0			P 046	*005:03/*010:01	N/N	-	0
	P R20	*011:01/*005:03	R/N	-	0			P S17	*016:01/*016:01	S/S	-	0			P 048	*002:01/*005:03	N/N	-	0
	P R22	*011:01/*011:01	R/R	-	0			P S03	*011:01/*016:01	R/S	＋	285			P 051	*005:03/*014:01:01	N/N	-	0
	P R11	*011:01/*001:01	R/N	+g	97.2323			P S02	*011:01/*016:01	R/S	＋	8738			P 064	*002:01/*005:03	N/N	-	0
	P R15	*011:01/*011:01	R/R	＋	124.151			P S01	*016:01/*007:01	S/N	＋	9958			P 079	*005:03/*015:01	N/N	-	0
	P R21	*001:01/*007:01	N/N	＋	140.351			P S05	*016:01/*005:03	S/N	＋	40192.5			P 065	*005:03/*005:03	N/N	＋	32.1951
	P R09	*011:01/*013:02	R/N	＋	206.413			P S18	*016:01/*016:01	S/S	＋	53180			P 082	*005:03/*012:01	N/N	＋	731
	P R12	*011:01/*007:01	R/N	＋	421.53			P S06	*016:01/*013:01	S/N	＋	66356.2			P 066	*005:03/*010:01	N/N	＋	1208.33
	P R23	*011:01/*013:02	R/N	+	486.381		S07 *016:01/*016:01 S/S	P S20	*016:01/*005:03	S/N	-	0			P 089	*005:02/*005:03	N/N	＋	2600
	P R17	*011:01/*005:03	R/N	＋	498.02			P S23	*016:01/*005:03	S/N	-	0			P 075	*016:01/*005:03	S/N	+	8304.02
	P R14	*001:01/*015:01	N/N	＋	1397.18			P S24	*016:01/*010:01	S/N	-	0			P 067	*016:01/*005:03	S/N	+	12444.4
	P R19	*001:01/*015:01	N/N	＋	5383.69			P S22	*016:01/*013:01	S/N	＋	1273.64		S09 *005:03/*015:01 N/N	P T25	*016:01/*002:01	S/N	-	0
	P R18	*011:01/*001:01	R/N	＋	7222.22			P S19	*016:01/*005:03	S/N	＋	5177			P T26	*016:01/*005:03	S/N	-	0
	P R13	*011:01/*005:03	R/N	＋	10063			P S21	*016:01/*012:01	S/N	＋	17487			P T27	*005:03/*010:01	N/N	-	0
	P R16	*011:01/*016:01	R/S	＋	20812.8		S155 *016:01/*016:01 S/S	P 026	*016:01/*010:01	S/N	-	0			P T28	*013:02/*015:01	N/N	-	0
	P R10	*016:01/*001:01	S/N	＋	37001.9			P 030	*009:02/*016:01	R/S	-	0			P T29	*016:01/*005:03	S/N	-	0
S31 *011:01/*005:02 R/N	P R24	*011:01/*005:03	R/N	-	0			P 041	*016:01/*016:01	S/S	-	0			P T34	*010:01/*015:01	N/N	-	0
	P R31	*011:01/*016:01	R/S	-	0			P 091	*016:01/*010:01	S/N	＋	13472.2			P T35	*005:02/*015:01	N/N	+	1226.19
	P R32	*011:01/*005:02	R/N	-	0		S46 *016:01/*016:01 S/S	P S25	*011:01/*016:01	R/S	＋	72.2772			P T33	*016:01/*015:01	S/N	+	5294.12
	P R33	*005:02/*005:02	N/N	-	0			P S26	*016:01/*016:01	S/S	＋	39723			P T30	*016:01/*005:03	S/N	+	6260.68
	P R34	*011:01/*005:02	R/N	-	0		S142 *016:01/*016:01 S/S	P 049	*016:01/*012:01	S/N	-	0			P T32	*013:02/*015:01	N/N	+	8269.23
	P R35	*005:02/*005:02	N/N	-	0			P 080	*016:01/*012:01	S/N	-	0			P T31	*016:01/*015:01	S/N	+	29205.6
	P R36	*005:02/*010:01	N/N	-	0		S101 *016:01/*005:03 S/N	P 022	*016:01/*001:01	S/N	-	0			P T24	*016:01/*015:01	S/N	+	30531.9
	P R25	*005:02/*012:01	N/N	+	253.892			P 025	*016:01/*010:01	S/N	＋	0		S03 *007:01/*015:01 N/N	P T09	*007:01/*014:01:01	N/N	-	0
	P R30	*011:01/*016:01	R/S	+	480.132			P 027	*005:03/*013:02	N/N	-	0			P T10	*016:01/*007:01	S/N	-	0
	P R27	*005:02/*012:01	N/N	+	2000			P 031	*005:03/*010:01	N/N	-	0			P T11	*016:01/*007:01	S/N	-	0
	P R29	*011:01/*016:01	R/S	+	7253.52			P 034	*016:01/*002:01	S/N	-	0			P T13	*007:01/*015:01	N/N	-	0
	P R28	*016:01/*005:02	S/N	+	10283.7			P 038	*016:01/*015:01	S/N	-	0			P T14	*016:01/*007:01	S/N	-	0
	P R26	*011:01/*010:01	R/N	+	26305.4			P 039	*016:01/*001:01	S/N	-	0			P T15	*014:01:01/*015:01	N/N	-	0
S167 *011:01/*002:01 R/N	P 001	*002:01/*002:01	N/N	-	0			P 043	*016:01/*016:01	S/S	-	0			P T17	*005:02/*007:01	N/N	-	0
	P 002	*016:01/*002:01	S/N	-	0			P 050	*016:01/*010:01	S/N	-	0			P T19	*007:01/*013:02	N/N	-	0
	P 003	*011:01/*002:01	R/N	-	0			P 053	*016:01/*014:01:01	S/N	-	0			P T12	*007:01/*007:01	N/N	+	1023.39
	P 004	*011:01/*002:01	R/N	-	0			P 057	*016:01/*001:01	S/N	-	0			P T16	*007:01/*013:02	N/N	+	3228.92
	P 005	*011:01/*016:01	R/S	-	0			P 058	*016:01/*015:01	S/N	-	0			P T18	*007:01/*010:01	N/N	+	19629.6
	P 014	*002:01/*008:01	N/N	-	0			P 059	*005:03/*027:03	N/N	-	0		S05 *007:01/*015:01 N/N	P T06	*016:01/*007:01	S/N	-	0
	P 015	*016:01/*002:01	S/N	-	0			P 071	*005:03/*012:01	N/N	-	0			P T07	*005:02/*027:03	N/N	-	0
	P 016	*002:01/*008:01	N/N	-	0			P 076	*016:01/*005:03	S/N	-	0			P T08	*005:02/*005:03	N/N	-	0
	P 018	*016:01/*002:01	S/N	-	0			P 077	*005:03/*007:01	N/N	-	0			P T20	*007:01/*013:02	N/N	-	0
	P 019	*016:01/*002:01	S/N	-	0			P 078	*005:03/*015:01	N/N	-	0			P T23	*005:02/*005:03	N/N	-	0
	P 020	*002:01/*015:01	N/N	-	0			P 084	*011:01/*016:01	R/S	-	0			P T21	*005:02/*014:01:01	N/N	+	11585.4
	P 021	*011:01/*005:03	R/N	-	0			P 085	*005:03/*012:01	N/N	-	0			P T22	*007:01/*010:01	N/N	+	43940.9
Derived from susceptible semen								P 088	*016:01/*001:01	S/N	-	0		S144 *002:01/*005:03 N/N	P 106	*016:01/*002:01	S/N	-	0
								P 056	*005:03/*027:03	N/N	＋	3681.75			P 113	*016:01/*002:01	S/N	-	0
S164 *016:01/*016:01 Se/S	P 006	*016:01/*007:01	S/N	-	0			P 024	*011:01/*005:03	R/N	＋	3769.57			P 096	*002:01/*014:01:01	N/N	＋	306.897
	P 007	*016:01/*016:01	S/S	-	0			P 023	*011:01/*016:01	R/S	＋	4782.61			P 108	*002:01/*005:03	N/N	＋	11206.9
	P 008	*016:01/*001:01	S/N	-	0			P 055	*011:01/*016:01	R/S	＋	9039.04		S121 *005:03/*005:08 N/N	P 100	*034:01/*005:08	N/N	-	0
	P 009	*016:01/*010:01	S/N	-	0		S140 *016:01/*005:03 S/N	P 037	*005:02/*005:03	N/N	-	0			P 103	*005:08/*010:01	N/N	-	0
	P 010	*016:01/*014:01:01	S/N	-	0			P 042	*016:01/*001:01	S/N	-	0			P 110	*016:01/*005:03	S/N	-	0
	P 011	*016:01/*005:02	S/N	-	0			P 047	*016:01/*010:01	S/N	-	0		S42 *015:01/*027:03 N/N	P T04	*005:03/*027:03	N/N	＋	0
	P 012	*016:01/*016:01	S/S	-	0			P 083	*005:03/*015:01	N/N	-	0			P T03	*005:03/*027:03	N/N	＋	25.7143
	P 013	*016:01/*010:01	S/N	-	0			P 086	*016:01/*005:03	S/N	-	0		S146 *005:02/*005:03 N/N	P 061	*011:01/*005:02	R/N	-	0
	P 017	*016:01/*014:01:01	S/N	-	0			P 090	*005:03/*012:01	N/N	＋	5140.35			P 063	*011:01/*005:03	R/N	＋	0
	P 028	*016:01/*044:01	S/N	-	0		S153 *016:01/*005:02 S/N	P 032	*016:01/*016:01	S/S	-	0		S163 *005:08/*007:01 N/N	P 114	*007:01/*015:01	N/N	-	0
	P 029	*016:01/*002:01	S/N	-	0			P 033	*016:01/*016:01	S/S	-	0			P 116	*005:08/*015:01	N/N	-	0
	P 044	*016:01/*010:01	S/N	-	0			P 036	*016:01/*005:03	S/N	-	0		S50 *005:03/*015:01 N/N	P T02	*002:01/*005:03	N/N	＋	27
	P 060	*016:01/*015:01	S/N	-	0			P 092	*016:01/*015:01	S/N	-	0
	P 069	*016:01/*016:01	S/S	+	0		S165 *016:01/*007:01 S/N	P 109	*016:01/*002:01	S/N	-	0		S60 *013:02/*015:01 N/N	P T01	*016:01/*013:02	S/N	＋	83.1972
	P 070	*016:01/*005:03	S/N	+	0			P 115	*001:01/*007:01	N/N	-	0
	P 073	*016:01/*005:03	S/N	-	0			P 099	*005:02/*007:01	N/N	＋	3000		S103 *005:02/*005:03 N/N	P 081	*002:01/*005:03	N/N	＋	0
	P 074	*016:01/*005:03	S/N	-	0		S151 *016:01/*008:01 S/N	P 107	*016:01/*002:01	S/N	-	0
	P 087	*016:01/*001:01	S/N	-	0			P 112	*016:01/*005:08	S/N	-	0		S110 *012:01/*012:01 N/N	P 104	*016:01/*012:01	S/N	-	0
	P 054	*016:01/*015:01	S/N	+	16306.3		S118 *016:01/*007:01 S/N	P 093	*007:01/*010:01	N/N	＋	28205.1
														S125 *012:01/*015:01 N/N	P 094	*012:01/*014:01:01	N/N	-	0
S08 *016:01/*016:01 S/S	P S07	*016:01/*012:01	S/N	-	0		S150 *016:01/*015:01 S/N	P 098	*016:01/*016:01	S/S	-	0
	P S09	*016:01/*016:01	S/S	-	0									S132 *007:01/*015:01 N/N	P 111	*016:01/*007:01	S/N	-	0
	P S12	*016:01/*005:03	S/N	-	0		S152 *016:01/*005:02 S/N	P 052	*005:03/*005:03	N/N	-	0
	P S15	*016:01/*007:01	S/N	-	0									S139 *010:01/*015:01 N/N	P 095	*016:01/*010:01	S/N	＋	61382.1
	P S08	*016:01/*012:01	S/N	＋	180.425		Derived from neutral semen
	P S10	*016:01/*007:01	S/N	＋	1081.94									S147 *010:01/*014:01:01 N/N	P 097	*007:01/*014:01:01	N/N	-	0
	P S11	*016:01/*005:03	S/N	＋	1704.96		S104 *005:03/*005:03 N/N	P 035	*016:01/*005:03	S/N	-	0
	P S16	*011:01/*016:01	R/S	＋	2564.1									S162 *005:02/*010:01 N/N	P 105	*005:03/*010:01	N/N	-	0
a Blood samples from progeny were tested Pr anti-Env gp51 antibodies using the BLV antibody enzyme-linked immunosorbent assay (ELISA) kit. b PVL was calculated using the BLV-CoCoMo-qPCR-2 system and is expressed as proviral copies per 105 cells. c R=BoLA-DRB3*009:02 and BoLA-DRB3*011:01 are associated with low PVL, classified as resistant alleles. d N=All other alleles that have not shown signifi…
