# Supplementary material for: Polymorphism of BoLA-DRB3 in Semen and Its Influence on Progeny Derived from Semen with Resistance and Susceptibility to Bovine Leukemia Virus Proviral Load
Source: Pathogens. 2025 Aug 22;14(9):837. doi: 10.3390/pathogens14090837 (PMC12472290; doi:10.3390/pathogens14090837)
Supplement: Supplementary file 1 [file pathogens-14-00837-s001.zip › Supplementary table20250817/Supplementary table2.xlsx]

## Sheet: Sheet1
Table S2. Comparison of BoLA-DRB3 allele frequency between blood and semen samples from Japanese
Black breed.
Sample	Susceptible			Resistent						Neutral			Total		Reference
	*1601			*0902			*1101
	na	%		n	%		n	%		n	%		n	%
Blooda	327	32.2		31	3.1		82	8.1		574	56.6		1074	100	92
Semenb	94	26.4		2	0.6		19	5.3		241	67.7		356	100	The present study
a n=Number of individual BoLA-DRB3 alleles identified in blood or semen samples; frequencies (%) represent the proportion of each allele relative to the total number of alleles in each group.
